# Supplementary material for: High-Efficiency Separation of Mg2+/Sr2+ through a NF Membrane under Electric Field
Source: Membranes (Basel). 2021 Dec 31;12(1):57. doi: 10.3390/membranes12010057 (PMC8781883; doi:10.3390/membranes12010057)
Supplement: Supplementary file 1 [file membranes-12-00057-s001.zip]

Archive with 1 entries (1 files):
- membranes-1500889-supplementary.pdf
